# Supplementary material for: Protective antibodies elicited by SARS-CoV-2 spike protein vaccination are boosted in the lung after challenge in nonhuman primates
Source: Sci Transl Med. 2021 Jul 27;13(607):eabi4547. doi: 10.1126/scitranslmed.abi4547 (PMC9266840; doi:10.1126/scitranslmed.abi4547)
Supplement: Supplementary file 2 — Data files S1 to S4 [file scitranslmed.abi4547_data_files_s1_to_s4.zip]

Archive with 4 entries (4 files):
- scitranslmed.abi4547_Data_file_S1.xlsx
- scitranslmed.abi4547_Data_file_S2.xlsx
- scitranslmed.abi4547_Data_file_S3.xlsx
- scitranslmed.abi4547_Data_file_S4.xlsx
