# Supplementary material for: Protective antibodies elicited by SARS-CoV-2 spike protein vaccination are boosted in the lung after challenge in nonhuman primates
Source: Sci Transl Med. 2021 Jul 27;13(607):eabi4547. doi: 10.1126/scitranslmed.abi4547 (PMC9266840; doi:10.1126/scitranslmed.abi4547)
Supplement: Supplementary file 2 — Data files S1 to S4 [file scitranslmed.abi4547_data_files_s1_to_s4.zip › scitranslmed.abi4547_Data_file_S1.xlsx]

## Sheet: Data File S1
Data File S1: NHP Body Weights and Temperatures During Vaccination Phase
			Pre vaccination		Day 0 (Prime)		Day 1		Day 4		Week 1		Week 2		Week 3 (Boost)		Week 3 + 1 day		Week 3 + 4 days
ID	Group number	Vaccine Group	Weight (kg)	Temp (°F)	Weight (kg)	Temp (°C)	Weight (kg)	Temp (°C)	Weight (kg)	Temp (°C)	Weight (kg)	Temp (°C)	Weight (kg)	Temp (°C)	Weight (kg)	Temp (°C)	Weight (kg)	Temp (°C)	Weight (kg)	Temp (°C)
A15V003	1	12 ug preS dTM + AS03	7.3	38.8333	7.7	39.8333	7.8	38.9444	7.9	37.8333	7.95	38.6667	8	39	8	38.9444	8.14	39.5556	8.15	38.6111
A15V048	1	12 ug preS dTM + AS03	8.25	37.8889	8.25	38.9444	8.25	38.8889	8.25	37.8333	8.2	not taken	8.4	38.4444	8.35	39.2778	8.35	38.7778	8.25	37.8889
A16V039	1	12 ug preS dTM + AS03	6.95	38.4444	6.9	38.3333	6.9	38.8889	6.9	39.2222	6.8	38.7778	7	39.7222	7.05	39.4444	7.05	39.8889	7.35	39
A15V016	1	12 ug preS dTM + AS03	8.75	37.7778	9.35	37.8889	9.3	37.8333	9.25	38.1667	9.45	39.1667	9.6	38.9444	9.6	38.7778	9.55	38.6111	9.5	38
A15V066	1	12 ug preS dTM + AS03	8.45	38.1111	8.3	39.2222	8.3	37.9444	8.4	38.4444	8.3	39.3333	8.2	39.4444	8.2	38.3333	8.1	38.4444	8	36.9444
A15V072	1	12 ug preS dTM + AS03	9.85	38.0556	10	38.1111	10.1	37.3333	9.95	38.5556	10.15	38.4444	10.2	38.9444	10.4	37.8889	10.45	38.1111	10.35	38.2222
A6P016	1	12 ug preS dTM + AS03	8.8	37.8333	8.65	38.2222	8.65	38.5	8.6	37.7222	8.5	38.5	8.3	38.0556	8.4	38.2778	8.45	38.2222	8.3	37.8889
A8V061	1	12 ug preS dTM + AS03	9.8	37.9444	9	37.7778	9.05	37.7778	8.95	37.5	8.85	38.3333	8.65	39	8.6	37.3333	8.65	38.1111	8.5	37.9444
A16V054	2	4 ug preS dTM + AS03	7	39.1111	7.3	39.3889	7.2	38.8333	7.35	38.7222	7.35	39.5556	7.5	39.6667	7.5	38.5	7.36	39.5	7.4	39.0556
A15V022	2	4 ug preS dTM + AS03	9.9	37.7222	9.9	37.9444	9.75	37.3889	9.6	38.2222	9.7	38.7778	9.8	39.0556	10.05	38.6667	9.9	39.4444	9.9	37.8889
A15V044	2	4 ug preS dTM + AS03	8.05	37.8889	8.3	38.9444	8.3	38.5556	8.35	37.8333	8.25	39	8.52	38.3333	8.45	39.5	8.47	39.7778	8.4	38.0556
A15V067	2	4 ug preS dTM + AS03	8.45	38.1111	8.65	39.8889	8.55	39.3889	8.7	38.3333	8.67	39.5	8.9	39	8.85	39.2778	8.87	39.6111	8.9	39.1667
A15V069	2	4 ug preS dTM + AS03	8.85	38.6667	8.9	38.5556	9.1	38.7222	9	38.6111	9.03	38.8889	9.25	38.2778	9.2	38.4444	9.3	38.9444	9.25	37.5
A15V083	2	4 ug preS dTM + AS03	8.7	38.3333	8.6	38.7778	8.8	38.1667	8.75	37.5556	8.7	38.3889	9.03	38.3889	8.95	38.6111	9.05	38.1667	9.2	37.5556
A8V008	2	4 ug preS dTM + AS03	8	38.4444	8.05	37.7778	8.15	39.2778	7.95	38.8333	7.95	38.6111	7.9	38	7.85	38.5556	8.05	38.6667	8.1	38.3889
G48K	2	4 ug preS dTM + AS03	6.4	38.5556	6.2	38	6.4	37.6667	6.25	38.3889	6.3	39.1667	6.15	39.4444	6.1	38.7778	6.2	38	6.15	38.7222
A15V007	3	PBS	8	38.6667	8.05	38.6667	8.1	37.9444	8.1	37.7222	8.04	38.5556	8.35	39.1111	8.3	39.2222	8.45	38.5	8.5	38.7222
A15V009	3	PBS	6.6	38.5	6.8	39	6.8	38.0556	6.85	38.0556	6.83	38.1667	7.2	39.0556	7.25	39.8889	7.26	39.3333	7.35	38.1667
A15V036	3	PBS	9.3	38.6111	9.45	39.4444	9.4	39.1667	9.6	38.4444	9.6	39.1667	9.9	39.7778	9.9	40.1667	9.95	38.8333	9.95	38.4444
A15V045	3	PBS	12	38.4444	11.8	38.7778	11.65	38.1667	11.7	38.0556	11.45	39.0556	11.45	38.4444	1.25	38.2778	11.16	38.8333	11.25	38.1667
A15V063	3	PBS	7.8	37	7.95	38.7778	8.05	38.1667	8.1	38.3889	8.07	39.2778	8.2	39.5556	8.25	38.5556	8.19	39.6667	8.4	38.2222
A7E001	3	PBS	9.9	37.7222	9.55	37.2222	9.6	37.6667	9.55	37.8333	9.55	38.8333	9.45	37.7778	9.25	37.6667	9.2	37.7222	9.35	37.7778
A12V041	3	PBS	7.85	37.5	8	38.1111	8.05	37.5556	7.75	38.1667	7.7	38.2222	7.55	38.5	7.65	37.6111	7.75	38.2222	7.75	38.1111
