# Supplementary material for: Protective antibodies elicited by SARS-CoV-2 spike protein vaccination are boosted in the lung after challenge in nonhuman primates
Source: Sci Transl Med. 2021 Jul 27;13(607):eabi4547. doi: 10.1126/scitranslmed.abi4547 (PMC9266840; doi:10.1126/scitranslmed.abi4547)
Supplement: Supplementary file 2 — Data files S1 to S4 [file scitranslmed.abi4547_data_files_s1_to_s4.zip › scitranslmed.abi4547_Data_file_S2.xlsx]

## Sheet: Data File S2
Data File S2: Hamster Serum Pseudovirus Neutralization Following Passive IgG Transfer
	Variant:	D614G					Percent weight change
ID #	Vaccine Group	EC50	EC50 (Log10)	EC80	EC80 (Log10)		(day 6 post challenge)
5813	1 NHP Ig-S2P/AS03 vaccinated - 10 mg/animal	425.005	2.62839	137.731	2.13903		6.56136
5814		822.739	2.91526	305.465	2.48496		5.68783
5815		385.663	2.58621	54.7346	1.73826		-5.34125
5816		100.934	2.00404	5	0.69897		-13.0482
5817		246.69	2.39215	114.519	2.05888		0.411523
5818		211.18	2.32465	97.0871	1.98716		5.14541
5819		690.759	2.83933	160.891	2.20653		3.53535
5820		491.67	2.69167	140.433	2.14747		0.251572
5821	2 NHP Ig-S2P/AS03 vaccinated - 2 mg/animal	23.2821	1.36702	5	0.69897		-6.71892
5822		11.9107	1.07594	5	0.69897		-18.6801
5823		119.056	2.07575	26.4158	1.42186		-2.5641
5824		91.5903	1.96185	33.3512	1.52311		-10.6205
5825		38.9591	1.59061	17.5663	1.24468		-5.74713
5826		95.2191	1.97872	26.934	1.4303		-4.78873
5827		98.9917	1.9956	33.3512	1.52311		-6.76393
5828		95.2191	1.97872	18.2623	1.26156		-3.69898
5829	3 NHP Ig-non-infected (pre-vaccination) - 10 mg/animal	5	0.69897	5	0.69897		-17.002
5830		10.6001	1.02531	5	0.69897		-13.3333
5831		54.2055	1.73404	5	0.69897		-11.0718
5832		21.1269	1.32484	5	0.69897		-14.2227
5833		n.d.	n.d.	n.d.	n.d.		-17.4938
5834		n.d.	n.d.	n.d.	n.d.		-13.7725
5835		n.d.	n.d.	n.d.	n.d.		-15.5087
5836		n.d.	n.d.	n.d.	n.d.		-9.87342
5837	4 PBS	5	0.69897	5	0.69897		-18.0262
5838		5	0.69897	5	0.69897		-8.00866
5839		5	0.69897	5	0.69897		-7.82241
5840		5	0.69897	5	0.69897		-14.4319
5841		5	0.69897	5	0.69897		-1.18734
5842		5	0.69897	5	0.69897		-10.3107
5843		5	0.69897	5	0.69897		-12.8079
5844		5	0.69897	5	0.69897		-15.5527
5845	5 mAb LY-CoV555 - 10mg/kg	1431.28	3.15572	761.225	2.88151		3.27004
5846		31423.3	4.49725	3083.16	3.489		3.51648
5847		48180.5	4.68287	3532.3	3.54806		7.84558
5848		12129	4.08382	472.933	2.6748		4.77855
5849		7609.04	3.88133	2588.58	3.41306		2.16285
5850		19713.2	4.29476	4086.37	3.61134		3.16206
5851		17544.2	4.24413	3817.74	3.58181		7.55495
5852		2797.76	3.44681	124.982	2.09685		1.6129
n.d. = not determined
red font = lower limit of detection
yellow shading = animal was improperly dosed
