# Supplementary material for: Protective antibodies elicited by SARS-CoV-2 spike protein vaccination are boosted in the lung after challenge in nonhuman primates
Source: Sci Transl Med. 2021 Jul 27;13(607):eabi4547. doi: 10.1126/scitranslmed.abi4547 (PMC9266840; doi:10.1126/scitranslmed.abi4547)
Supplement: Supplementary file 2 — Data files S1 to S4 [file scitranslmed.abi4547_data_files_s1_to_s4.zip › scitranslmed.abi4547_Data_file_S3.xlsx]

## Sheet: Data File S3
Data File S3: Hamster Passive Transfer Study Data
	Time	Days	Obs.	5813	5814	5815	5816	5817	5818	5819	5820	5821	5822	5823	5824	5825	5826	5827	5828	5829	5830	5831	5832	5833	5834	5835	5836	5837	5838	5839	5840	5841	5842	5843	5844	5845	5846	5847	5848	5849	5850	5851	5852
Group Number				1	1	1	1	1	1	1	1	2	2	2	2	2	2	2	2	3	3	3	3	3	3	3	3	4	4	4	4	4	4	4	4	5	5	5	5	5	5	5	5
Sex				F	F	F	F	M	M	M	M	F	F	F	F	M	M	M	M	F	F	F	F	M	M	M	M	F	F	F	F	M	M	M	M	F	F	F	F	M	M	M	M
2020-12-08	AM	0 (Challenge)	Weight(g)	82.3	75.6	101.1	91.2	72.9	89.4	79.2	79.5	89.3	89.4	81.9	83.8	87	71	75.4	78.4	99.4	91.5	84.9	90.7	80.6	66.8	80.6	79	99.3	92.4	94.6	97.7	75.8	70.8	81.2	77.8	94.8	91	80.3	85.8	78.6	75.9	72.8	68.2
2020-12-09	AM	1	Weight(g)	82.8	74.6	103.5	89.4	72.8	88.1	77.9	77.4	89.7	89.6	81.1	83.6	85.8	71.1	77.1	79.3	100.5	91.9	86.6	90.9	78.1	64.1	80.5	80.4	97.8	94.6	96.1	97.3	76.1	71.5	79.7	77.8	96.6	91.2	82	87.2	78.4	76.3	73.7	68.6
2020-12-10	AM	2	Weight(g)	82	75.3	101.8	85.4	72.3	87.2	77.7	77.4	88.8	86.4	79.5	81.9	85.2	70.2	75.4	76.9	98.2	87	84.7	88	75.9	62	77	77.2	96.1	93.5	94.7	94.3	73.4	69.3	78.5	75.6	93.9	90.9	81.4	87.6	77.8	75.2	73.9	67.5
2020-12-11	AM	3	Weight(g)	81.5	75.3	98.2	81.6	71.7	88.1	77.2	76.9	84.4	81.3	77.8	77.7	82.7	68.9	72.4	73.9	91	84.1	83.2	84	73.1	60.5	73.6	74	91.9	90.3	90.5	89.7	74.6	67.7	75.5	71.7	93.7	90.7	83.3	89.9	78.5	76.9	74.6	66.8
2020-12-12	AM	4	Weight(g)	83.3	77.8	97.1	81.3	71.2	89.7	78.8	77.8	83.4	77.6	76.6	75	82.5	67.9	72.4	73.8	86.4	82.7	80.2	82	70.6	59.8	72.6	72.2	86.3	86.2	88.7	86.3	75.1	67.2	74.5	70.4	93.1	92.9	83.9	88	80	77.6	75.4	66.9
2020-12-13	AM	5	Weight(g)	84.7	80.1	95.2	81.7	71.3	90.6	80.5	78.2	83.9	75.9	76.3	72.6	80.6	68.5	71.2	72.8	84.9	80.9	77.2	80.2	69	58.6	70.7	72.4	83.7	85.4	87.1	85.1	74.8	66	73.3	68.5	94.5	94.4	85.2	86.2	79.2	77.4	76.9	67.7
2020-12-14	AM	6	Weight(g)	87.7	79.9	95.7	79.3	73.2	94	82	79.7	83.3	72.7	79.8	74.9	82	67.6	70.3	75.5	82.5	79.3	75.5	77.8	66.5	57.6	68.1	71.2	81.4	85	87.2	83.6	74.9	63.5	70.8	65.7	97.9	94.2	86.6	89.9	80.3	78.3	78.3	69.3
2020-12-15	AM	7	Weight(g)	89.4	79.9	100.2	83.6	74.4	94.6	83.6	81.2	86.5	73.3	82.6	77.6	85.3	69.4	71.7	74.1	84.4	82.5	76.2	81.4	64.3	56.1	67.7	73.3	86.6	85.6	88	85.5	78.5	65.2	72.6	66.5	98.5	97.6	89.1	92.8	81.6	78	78	69.5
2020-12-16	AM	8	Weight(g)	90.1	81.2	101.5	85.8	74.4	95.4	83.4	82.8	88.8	76.1	82.2	80	87.9	70.8	74.5	75.8	88.4	86	80.9	84.4	65.6	59.2	71.9	76.1	90.6	87.5	91.8	89.6	80.5	68.3	77.5	71.6	97.4	96.4	90.2	92.7	81.8	80	79.9	69.7
2020-12-17	AM	9	Weight(g)	90.4	82.6	103.6	88.9	75.3	94.4	85	82.1	89.6	79.4	83.3	82.2	89.7	72.1	75.7	76.9	93.2	86.3	81.8	88	68.4	61.6	75.2	78.5	95	92.7	94.3	92.2	82	68.7	80.1	73.8	99.7	101	90.6	93	84.2	80.5	80.7	71.7
2020-12-18	AM	10	Weight(g)	92.8	84.2	105.5	89.6	76.4	95.6	84.5	83.8	93.3	83.6	85.6	84.4	90.9	74	78.2	78.8	97.3	88.9	86.5	90.9	70.2	63	76.8	79.7	100.5	96.6	96.3	92.8	85	70.3	81.2	76.7	102.2	99.8	91.7	94.2	85	81.7	80.8	73.5
	Time	Days	Obs.	5813	5814	5815	5816	5817	5818	5819	5820	5821	5822	5823	5824	5825	5826	5827	5828	5829	5830	5831	5832	5833	5834	5835	5836	5837	5838	5839	5840	5841	5842	5843	5844	5845	5846	5847	5848	5849	5850	5851	5852
Group Number				1	1	1	1	1	1	1	1	2	2	2	2	2	2	2	2	3	3	3	3	3	3	3	3	4	4	4	4	4	4	4	4	5	5	5	5	5	5	5	5
Sex				F	F	F	F	M	M	M	M	F	F	F	F	M	M	M	M	F	F	F	F	M	M	M	M	F	F	F	F	M	M	M	M	F	F	F	F	M	M	M	M
2020-12-08	AM	0 (Challenge)	% wt loss	0	0	0	0	0	0	0	0	0	0	0	0	0	0	0	0	0	0	0	0	0	0	0	0	0	0	0	0	0	0	0	0	0	0	0	0	0	0	0	0
2020-12-09	AM	1	% wt loss	0.607533	-1.32275	2.37389	-1.97368	-0.137174	-1.45414	-1.64141	-2.64151	0.447928	0.223714	-0.976801	-0.238663	-1.37931	0.140845	2.25464	1.14796	1.10664	0.437158	2.00236	0.220507	-3.10174	-4.04192	-0.124069	1.77215	-1.51057	2.38095	1.58562	-0.409417	0.395778	0.988701	-1.84729	0	1.89873	0.21978	2.11706	1.6317	-0.254453	0.527009	1.23626	0.58651
2020-12-10	AM	2	% wt loss	-0.36452	-0.396825	0.692384	-6.35965	-0.823045	-2.46085	-1.89394	-2.64151	-0.55991	-3.3557	-2.9304	-2.2673	-2.06897	-1.12676	0	-1.91327	-1.20724	-4.91803	-0.235571	-2.97685	-5.83127	-7.18563	-4.4665	-2.27848	-3.22256	1.19048	0.105708	-3.48004	-3.16623	-2.11864	-3.32512	-2.82776	-0.949367	-0.10989	1.36986	2.0979	-1.01781	-0.922266	1.51099	-1.02639
2020-12-11	AM	3	% wt loss	-0.972053	-0.396825	-2.86845	-10.5263	-1.64609	-1.45414	-2.52525	-3.27044	-5.48712	-9.0604	-5.00611	-7.27924	-4.94253	-2.95775	-3.97878	-5.7398	-8.4507	-8.08743	-2.00236	-7.38699	-9.30521	-9.43114	-8.68486	-6.32911	-7.45217	-2.27273	-4.33404	-8.18833	-1.58311	-4.37853	-7.0197	-7.84062	-1.16034	-0.32967	3.73599	4.77855	-0.127226	1.31752	2.47253	-2.05279
2020-12-12	AM	4	% wt loss	1.21507	2.91005	-3.95648	-10.8553	-2.33196	0.33557	-0.505051	-2.13836	-6.60694	-13.1991	-6.47131	-10.5012	-5.17241	-4.3662	-3.97878	-5.86735	-13.0785	-9.61749	-5.53592	-9.59206	-12.4069	-10.479	-9.92556	-8.60759	-13.0916	-6.70996	-6.23679	-11.6684	-0.923483	-5.08475	-8.25123	-9.51157	-1.79325	2.08791	4.48319	2.5641	1.78117	2.23979	3.57143	-1.90616
2020-12-13	AM	5	% wt loss	2.91616	5.95238	-5.83581	-10.4167	-2.19479	1.34228	1.64141	-1.63522	-6.04703	-15.1007	-6.83761	-13.3652	-7.35632	-3.52113	-5.57029	-7.14286	-14.5875	-11.5847	-9.06949	-11.5766	-14.3921	-12.2754	-12.2829	-8.35443	-15.71	-7.57576	-7.92812	-12.8966	-1.31926	-6.77966	-9.72906	-11.9537	-0.316456	3.73626	6.10212	0.4662	0.763359	1.97628	5.63187	-0.733138
2020-12-14	AM	6	% wt loss	6.56136	5.68783	-5.34125	-13.0482	0.411523	5.14541	3.53535	0.251572	-6.71892	-18.6801	-2.5641	-10.6205	-5.74713	-4.78873	-6.76393	-3.69898	-17.002	-13.3333	-11.0718	-14.2227	-17.4938	-13.7725	-15.5087	-9.87342	-18.0262	-8.00866	-7.82241	-14.4319	-1.18734	-10.3107	-12.8079	-15.5527	3.27004	3.51648	7.84558	4.77855	2.16285	3.16206	7.55495	1.6129
2020-12-15	AM	7	% wt loss	8.62697	5.68783	-0.890208	-8.33333	2.05761	5.81655	5.55556	2.13836	-3.1355	-18.0089	0.854701	-7.39857	-1.95402	-2.25352	-4.90716	-5.48469	-15.0905	-9.83607	-10.2473	-10.2536	-20.2233	-16.018	-16.005	-7.21519	-12.7895	-7.35931	-6.97674	-12.4872	3.56201	-7.9096	-10.5911	-14.5244	3.90295	7.25275	10.9589	8.15851	3.81679	2.7668	7.14286	1.90616
2020-12-16	AM	8	% wt loss	9.47752	7.40741	0.395648	-5.92105	2.05761	6.71141	5.30303	4.15094	-0.55991	-14.877	0.3663	-4.53461	1.03448	-0.28169	-1.19363	-3.31633	-11.0664	-6.01093	-4.71143	-6.94598	-18.6104	-11.3772	-10.794	-3.67089	-8.76133	-5.30303	-2.95983	-8.29069	6.20053	-3.53107	-4.55665	-7.96915	2.74262	5.93407	12.3288	8.04196	4.07125	5.40184	9.75275	2.19941
2020-12-17	AM	9	% wt loss	9.84204	9.25926	2.4728	-2.52193	3.29218	5.59284	7.32323	3.27044	0.335946	-11.1857	1.7094	-1.90931	3.10345	1.5493	0.397878	-1.91327	-6.23742	-5.68306	-3.65135	-2.97685	-15.1365	-7.78443	-6.69975	-0.632911	-4.33031	0.324675	-0.317125	-5.62948	8.17942	-2.9661	-1.35468	-5.14139	5.16878	10.989	12.8269	8.39161	7.12468	6.06061	10.8516	5.13196
2020-12-18	AM	10	% wt loss	12.7582	11.3757	4.35213	-1.75439	4.8011	6.93512	6.69192	5.40881	4.47928	-6.4877	4.5177	0.71599	4.48276	4.22535	3.71353	0.510204	-2.11268	-2.84153	1.88457	0.220507	-12.9032	-5.68862	-4.71464	0.886076	1.20846	4.54545	1.79704	-5.01535	12.1372	-0.706215	0	-1.41388	7.80591	9.67033	14.1968	9.79021	8.14249	7.64163	10.989	7.77126
Group Number	Vaccine
1	Post-vaccination IgG - 10 mg
2	Post-vaccination IgG - 2 mg
3	Pre-vaccination IgG - 10 mg
4	PBS
5	mAb Ly-CoV555
	Time	Days	Obs.	5813	5814	5815	5816	5817	5818	5819	5820	5821	5822	5823	5824	5825	5826	5827	5828	5829	5830	5831	5832	5833	5834	5835	5836	5837	5838	5839	5840	5841	5842	5843	5844	5845	5846	5847	5848	5849	5850	5851	5852
Group Number				1	1	1	1	1	1	1	1	2	2	2	2	2	2	2	2	3	3	3	3	3	3	3	3	4	4	4	4	4	4	4	4	5	5	5	5	5	5	5	5
Sex				F	F	F	F	M	M	M	M	F	F	F	F	M	M	M	M	F	F	F	F	M	M	M	M	F	F	F	F	M	M	M	M	F	F	F	F	M	M	M	M
2020-12-08	AM	0 (Challenge)	Disease Severity	0	0	0	0	0	0	0	0	0	0	0	0	0	0	0	0	0	0	0	0	0	0	0	0	0	0	0	0	0	0	0	0	0	0	0	0	0	0	0	0
2020-12-09	AM	1	Disease Severity	0	0	0	0	1	1	1	1	0	0	0	0	1	1	1	1	0	0	0	0	1	1	1	1	0	0	0	0	1	1	1	1	0	0	0	0	1	1	1	1
2020-12-10	AM	2	Disease Severity	0	0	0	0	1	1	1	1	0	0	0	0	1	1	1	1	0	0	0	0	1	1	1	1	0	0	0	0	1	1	1	1	0	0	0	0	1	1	1	1
2020-12-11	AM	3	Disease Severity	1	1	1	1	1	1	1	1	1	1	1	1	1	1	1	1	1	0	1	1	2	2	2	2	1	1	1	1	2	2	2	2	0	0	1	0	1	2	2	1
2020-12-12	AM	4	Disease Severity	1	1	1	1	1	1	1	1	1	1	1	1	2	2	2	1	1	1	1	1	2	2	3	3	1	2	1	1	2	2	2	2	1	1	1	1	1	2	2	3
2020-12-13	AM	5	Disease Severity	1	1	2	1	2	2	2	2	1	1	1	1	2	3	3	2	2	1	2	1	3	3	3	3	2	2	1	2	3	3	2	2	1	1	1	1	2	2	2	3
2020-12-14	AM	6	Disease Severity	1	1	2	1	2	2	2	2	1	2	1	1	3	3	3	2	2	1	2	2	3	3	3	3	2	2	1	2	2	3	3	3	1	1	1	1	2	2	3	3
2020-12-15	AM	7	Disease Severity	1	1	2	1	2	2	2	2	1	2	1	1	3	2	2	2	2	1	2	2	3	3	3	3	2	2	1	2	2	2	3	3	1	1	1	1	2	2	3	2
2020-12-16	AM	8	Disease Severity	1	1	2	1	2	2	2	2	1	2	1	1	1	2	2	2	2	1	2	2	3	3	3	3	2	2	1	2	2	2	3	3	1	1	1	1	2	2	3	2
2020-12-17	AM	9	Disease Severity	1	1	2	1	2	2	2	2	1	2	1	1	1	2	2	2	2	1	2	2	3	3	3	3	2	2	1	2	2	2	3	3	1	1	1	1	2	2	3	2
2020-12-18	AM	10	Disease Severity	1	1	2	1	2	2	2	2	1	2	1	1	1	3	2	2	2	1	2	2	3	3	3	3	2	2	1	2	2	2	3	3	1	1	1	1	2	2	3	2
0 = Normal
≤ 2= Mild Disease
3= Moderate Disease
Mild ruffled haircoat - 1
Ruffled Haircoat - 2
Hunched - 1
