# Supplementary material for: Protective antibodies elicited by SARS-CoV-2 spike protein vaccination are boosted in the lung after challenge in nonhuman primates
Source: Sci Transl Med. 2021 Jul 27;13(607):eabi4547. doi: 10.1126/scitranslmed.abi4547 (PMC9266840; doi:10.1126/scitranslmed.abi4547)
Supplement: Supplementary file 2 — Data files S1 to S4 [file scitranslmed.abi4547_data_files_s1_to_s4.zip › scitranslmed.abi4547_Data_file_S4.xlsx]

## Sheet: Data file S4
		Week 5					Week 2	Week 5	Week 5			Week 0	Week 2	Week 5	Week 0	Week 2	Week 5	Week 0	Week 2	Week 5	Week 5	Week 5	Week 5	Week 0	Week 5	Week 0	Week 5	Week 0	Week 5	Week 0	Week 5	Week 0	Week 5	Week 0	Week 5	Week 0	Week 5	Day 7	Day 14	Day 7	Day 14	Day 7	Day 14	Day 7	Day 14	Day 7	Day 14	Day 7	Day 14
		Fold Reduction of ACE2-RBD Binding (1:40 dilution)	Fold Reduction of ACE2-RBD Binding (1:10 dilution)	Fold Reduction of ACE2-RBD Binding (1:20 dilution)	Fold Reduction of ACE2-RBD Binding (1:40 dilution)	Fold Reduction of ACE2-RBD Binding (1:80 dilution)	Avidity Assay	Avidity Assay	S1 MSD	RBD MSD	NTD MSD	S-2P ELISA			FRNT Authentic Virus	FRNT Authentic Virus	FRNT Authentic Virus	Pseudovirus Neutralization (D614G)			D614G	D614G B.1.1.7	D614G B.1.351	CD8 ICS: Any Th1 cytokine		Memory CD4: IL-21		Memory CD4: CD40L		CD4 Tfh gated: IL-21		CD4 Tfh gated: CD40L		CD4 ICS: Any Th1 cytokine		CD4 ICS: Any Th2 cytokine		CD8 ICS: Any Th1		CD4 ICS: IL-2		CD4 ICS: TNF		CD4 ICS: IFN-g		CD4 ICS: IL-4		CD4 ICS: IL-13
																																						PBMC		PBMC		PBMC		PBMC		PBMC		PBMC
NHP #	Immunogen	Fold reduction	Fold reduction	Fold reduction	Fold reduction	Fold reduction	AI	AI	AUC	AUC	AUC	Endpoint	Endpoint	Endpoint	IC50	IC50	IC50	IC50	IC50	IC50	IC50	IC50	IC50	% cells	% cells	% cells	% cells	% cells	% cells	% cells	% cells	% cells	% cells	% cells	% cells	% cells	% cells	% cells	% cells	% cells	% cells	% cells	% cells	% cells	% cells	% cells	% cells	% cells	% cells
A8V061	12 ug preS dTM + AS03	646	1000	1000	646	68	0.594	0.581	4.128	10.86	8.969	294	5688	45032	10	10	1479.67	40	302	2507	3015.46	1152.68	432.14	0.0223	0	0.00323	0.15551	0.023	0.398	0.01	0.3044	0.111	1.058	0	0.3057	0	0.14734	0.122		0.0721		0.22		0.0511		0.101		0.0459
A6P016		1000	1000	1000	1000	495	0.119	0.615	4.942	11.9	8.797	100	1935	145874	10	10	2730.24	63	590	4491	5245.86	4154.98	744.51	0	0.0124	0.00306	0.1308	0	0.5829	0.00841	0.30461	0.004	1.092	0	0.4461	0	0.19761	0	0.0043	0.23498	0.0742	0.3595	0.1381	0.10298	0.01184	0.21133	0.0487	0.15898	0.0487
A16V039		866	1000	1000	866	68	0.151	0.624	4.658	10.79	7.851	100	2239	123669	10	10	1586.23	40	90	1588	3388.27	1512.97	243.63	0.0029	0.0382	0	0.03065	0	0.163	0	0.103	0	0.439	0.0013	0.1054	9e-05	0.04507	0.0223		0.0405		0.0976		0.012		0.03287		0.01937
A15V072		4	779	31	4	4	0.212	0.503	3.287	8.029	6.621	100	2132	26911	10	10	444.88	40	184	1455	1891.73	1245.83	70.27	0.0045	0	0.0037	0.15701	0.0147	0.908	0.0122	0.3114	0	1.596	0.0066	0.8512	0	0.6726	0.0196		0.0678		0.0504		0.03549		0.07574		0.04919
A15V066		596	1000	1000	596	24		0.539	4.675	11.18	9	220	2239	83042	10	10	1735.39	40	282	2556	26566.2	2531.74	42.81	0.0055	0.0013	0.00135	0.04914	0.0024	0.152	0	0.11901	0	0.344	0	0.1071	0	0.03504	0.041		0.0176		0.0533		0.00965		0.0136		0.0136
A15V048		1000	1000	1000	1000	189	0.293	0.617	4.309	10.45	9.422	100	2132	80657	10	10	2392.26	40	61	2556	3919.74	2606.6	3323.08	0.0009	0.0084	0.0015	0.01251	0.085	0.0636	0.0365	0.0073	0.07	0.178	0.025	0.0322	0	0.00557	0	0	0.0202	0.0175	0.0605	0.042	0.0137	0.00045	0.0273	0.01771	0.00683	0.00876
A15V016		1000	1000	1000	1000	130	0.186	0.524	4.836	11.17	8.557	100	3534	141685	10	10	1916.26	40	94	1333	1427.31	2005.26	716.14	0.0068	0	0	0.10267	0.0033	0.207	0	0.3519	0	0.876	0	0.154	0	0.08336	0.0284	0	0.13003	0.13	0.1711	0.194	0.0735	0.0584	0.144	0.0952	0.0658	0.0411
A15V003		6	381	54	6	4	0.053	0.249	3.367	7.103	6.598	100	5525	43739	10	10	189.1	40	40	263	2188.46	637.34	619.04	0		0		0		0		0		0		0		0.037	0.057	0.1703	0.3279	0.2819	0.475	0.0638	0.0596	0.23523	0.2616	0.25811	0.29515
A8V008	4 ug preS dTM + AS03	1000					0.21	0.676	5.479	13.22	11.72	100	2967	156138	10	10	2553.14	40	40	19850	5951.94	3165.54	509.73	0	0.0425	0	0.0282	0.02798	0.125	0	0.11391	0.0922	0.376	0.00508	0.0578	0	0.0224	0.05		0.0705		0.115		0.0629		0.12354		0.05618
A16V054		7					0.238	0.662	3.649	8.307	8.766	100	1377	22594	10	10	179.48	40	40	40	467.06	171.73	40	0.0084	0.0274	0	0.06307	0.0278	0.352	0	0.1069	0.015	1.055	0.00101	0.2945	0.0018	0.13125	0.0581		0.067		0.1069		0.0557		0.14185		0.0569
A15V083		22						0.551	3.329	8.206	6.211	1474	1656	26651	10	10	183.91	40	40	40	160.44	158.89	40	0.0093	0.1011	0	0.0824	0	0.318	0	0.2453	0	0.728	0.0002	0.2106	0	0.15208	0.0724		0.1306		0.2422		0.3096		0.146		0.0707
A15V069		320					0.169	0.621	4.479	11.39	9.564	100	3674	86332	10	10	1033.14	40	40	17159	1346.5	702.36	3958	0.0416	0	0.00596	0.0502	0.198	0.168	0.0415	0.0803	0.671	0.518	0.023	0.1617	0.00267	0.08592	0.0752		0.2872		0.5315		0.2715		0.5302		0.4775
A15V067		186					0.264	0.602	3.967	9.777	7.202	100	990	60856	10	10	908.04	40	40	878	1399.85	688.84	1025.85	0.0355	0	0.00129	0.0641	0.003	0.167	0	0.1222	0	0.544	0.0118	0.1635	0	0.0933	0	0.052	0.3022	0.3353	0.3349	0.3458	0.03371	0.0062	0.48511	0.38791	0.42011	0.27991
A15V044		793					0.18	0.518	4.835	11.02	8.754	100	3603	143068	10	10	1400.6	40	40	9580	2683.68	1035.87	631.18	0.568	0	0.00499	0.03146	0.0335	0.4244	0.0192	0.0272	0.039	0.689	0.0097	0.2682	0.0007	0.15986	0	0.037	0.1777	0.1951	0.2665	0.3616	0.05643	0.0301	0.291	0.23571	0.17122	0.11
A15V022		381					0.303	0.556	4.461	10.31	8.677	100	769	79877	10	10	981.57	40	40	6688	2125.61	595.44	40	0.00172	0.0105	0.00117	0.05612	0	0.234	0.0114	0.0678	0	0.519	0.00054	0.2076	5e-05	0.09145	0.1642	0.0276	0.0709	0.0531	0.0864	0.1412	0.1266	0.04286	0.18653	0.0901	0.06856	0.04476
G48K		489					0.192	0.445	4.243	9.876	8.153	100	7112	105868	10	18.3	1556.78	40	584	3557	1910.2	1651.2	662.59		0.0234		0.01355		0.1081		0.0703		0.433		0.0584		0.02231	0.0027	0	0.0602	0.1435	0.1351	0.3138	0.0404	0.05375	0.0977	0.0794	0.05732	0.05375
A12V041	PBS	4							0.1349	3.504	3.235	100	100	100	10	10	10	40	40	40	40	40	40	0.0038	0.0383	0.00215	0.00026	0.036	0.0199	0	0	0	0	0.0197	0.0085	0	0	0.0028		0.0068		0.0162		0.02164		0		0
A7E001		5							0.4031	4.09	0.2345	138	136	133	10	10	10	40	40	40	40	40	40	0.0087	0.0096	4e-05	0.0041	0	0.092	0.0003	0.003	0	0.133	0.0036	0	0	0	0.0197	0	0.00828	0.0191	0.00328	0.0333	0.01438	0.0241	0	0	0.00094	0
A15V009		4							0.4696	4.416	2.369	100	100	100	10	10	10	40	40	40	40	40	40	0	0	0.00357	0.00651	0.0232	0	0.0321	0.019	0	0.229	0.0111	0	4e-05	0	0.0305		0.0096		0.015		0.0442		0		0.00513
A15V063		4							0.3845	4.62	2.953	113	136	112	10	10	10	40	40	40	40	40	40	0.00407	0	0.00528	0	0	0	0	0	0	0	0	0	0.00534	0	0.1674		0.1164		0.176		0.269		0.03745		0
A15V045		4							0.9601	4.43	3.145	100	100	100	10	10	10	40	40	40	40	40	40	0.0003	0	0	0.00372	0.0108	0.082	0	0.02223	0	0.307	0.00303	0	0.0008	0	0.0383		0.0161		0		0.0272		0.0013		0.00038
A15V036		4							0.5886	3.387	2.941	215	222	233	10	10	10	40	40	40	40	40	40	0	0.0531	0	0	0.015	0.0162	0	0.0111	0.029	0.053	0.0069	0	0	0	0.098	0.248	0.0335	0.0212	0.0219	0.0266	0.095	0.022	0.00257	0	0.0027	0.00366
A15V007		5							0.6059	4.427	3.064	100	100	100	10	10	10	40	40	40	40	40	40	0	0	0.00129	0.00231	0.0264	0.002	0.0088	0.0434	0.04	0	0.0074	0	0.00163	0	0.0116	0	0.0353	0.0113	0.0242	0.0462	0.0706	0.0221	0.00186	0.0036	0.0019	0.0036
		Week 0	Week 2	Week 3	Week 5	Week 0	Week 2	Week 5	Week 2	Week 5	Week 2	Week 5	Week 2	Week 5	Week 2	Week 5
		S-2P ELISA				FRNT Authentic Virus	FRNT Authentic Virus	FRNT Authentic Virus	IgA S2P+/RBD+		IgA S2P+/NTD+		IgG S2P+/RBD+		IgG S2P+/NTD+
NHP #	Immunogen	Endpoint	Endpoint	Endpoint	Endpoint	IC50	IC50	IC50	% Probe +	% Probe +	% Probe +	% Probe +	% Probe +	% Probe +	% Probe +	% Probe +
16C279	3 ug preS dTM + AS03	145	10799	7687	296442	10	10	1775.5	0	0.977	0	0	0	0.543	0	0.087
35213		100	15620	18247	1638400	10	10	7668.4	0	0.687	0	0	0.295	2.7	0	0.195
A14V033		100	4250	5800	491257	10	10	2348.7	0	0	0	0	0.0317	0.45	0	0.0618
A13V165		100	12017	10287	133663	10	10	2734.5	0.3808	0.4838	0	0	0.01216	0.11126	0	0.0247
13D042		112	20905	10695	396733	10	10	2574.2	0	0	0.13	0	0.0166	0.254	0.00552	0.0409
A13V113		131	12493	25388	467967	10	152.4	3921.3	0	0.135	0	0	0.2291	0.3731	0.0145	0.0675
T48	1 ug preS dTM + AS03	100	9067	7991	258749	10		1007.3	0.1317	0	0	0	0	0.29	0	0.0854
16C153		150	8892	13902	248888	10	10	1308.1	0	0.057	0	0	0.00893	0.10953	0	0.0141
A14V128		100	916	1808	165509	10	10	709.7	0	1.66	0	0	0.0252	0.37	0	0
A13X036		222	40469	45032	342941	10	10	3638.3	0.04	0	0	0.192	0.02191	0.13601	0.00649	0.0388
13C084		100	2282	4333	234797	10	10	1752.6	0	0	0	0	0.0376	0.0854	0.00735	0.0227
13D037		100	5688	7112	110062	10	10	2111.4	0	0.754	0	0	0.0404	0.2563	0.0118	0.0183
16C265	3 ug preS dTM	100	147	135	405	10	10	10	0	0	0	0	0	0.01078	0	0
15D019		100	108	105	199	10	10	10	0	0	0	0	0.005	0	0	0
A14V134		100	627	360	2967	10	10	10	0.0686	0	0	0	0.0028	0	0	0
DF0P		100	324	224	872	10	10	10	0	0	0	0	0	0.0057	0	0
32405		100	100	100	100	10	10	10	0	0	0	0	0.00923	0.0019	0	0
A13V085		209	309	309	1274	10	10	10	0	0	0	0	0	0.00815	0	0
T66	PBS	119	150	138	112	10	10	10	0	0	0	0	0	0.4345	0	0
15C040		100	100	100	100	10	10	10
A14V024		100	100	100	100	10	10	10	0.0223	0	0	0	0	0	0	0
A14V142		100	107	100	100	10	10	10	0.133	0.0515	0	0	0	0	0	0
A14V119		222	100	100	100	10	10	10	0	0	0	0	0	0	0.00948	0
A13V041		100	100	100	100	10	10	10	0	0	0	0	0	0.0074	0	0
[truncated: 77 more columns]
